# Supplementary material for: Behavioral assessment of blue-fronted Amazon parrots (Amazona aestiva Linnaeus, 1758) subjected to experimentally induced osteoarthritis and rescue analgesia with tramadol in a laboratory environment
Source: Front Vet Sci. 2026 May 14;13:1802230. doi: 10.3389/fvets.2026.1802230 (PMC13215933; doi:10.3389/fvets.2026.1802230)
Supplement: Supplementary file 1 [file Table_1.xlsx]

## Sheet: eigenvalues
Variable	eigenvalue	percentage of variance	cumulative percentage of variance			Eigenvalues
comp 1	3.58113	29.8427	29.8427			Dim.1 Dim.2 Dim.3 Dim.4 Dim.5 Dim.6 Dim.7 Dim.8 Dim.9
comp 2	1.4532	12.11	41.9527			Variance 3.581 1.453 1.347 1.121 0.955 0.916 0.882 0.706 0.589
comp 3	1.34715	11.2262	53.179			% of var. 29.843 12.110 11.226 9.344 7.959 7.635 7.351 5.885 4.909
comp 4	1.12126	9.34383	62.5228			Cumulative % of var. 29.843 41.953 53.179 62.523 70.482 78.116 85.467 91.352 96.262
comp 5	0.955059	7.95883	70.4816			Dim.10 Dim.11 Dim.12
comp 6	0.91615	7.63459	78.1162			Variance 0.397 0.051 0.000
comp 7	0.882124	7.35103	85.4672			% of var. 3.312 0.426 0.000
comp 8	0.706228	5.88524	91.3525			Cumulative % of var. 99.574 100.000 100.000
comp 9	0.589114	4.90929	96.2618
comp 10	0.397481	3.31234	99.5741
comp 11	0.051108	0.4259	100
comp 12	7.19466e-30	5.99555e-29	100

## Sheet: coord. variaveis
Variable	Dim.1	Dim.2	Dim.3	Dim.4	Dim.5
Stopped_active	-0.85987	0.220642	-0.0185555	0.00301363	-0.0824599
Stopped_inactive	-0.242636	-0.59408	-0.233356	0.173319	0.581889
Locomotion	0.43458	0.284093	0.446019	-0.299643	0.0967313
Maintenance	0.0867487	-0.506997	0.294517	-0.61387	-0.322895
Feeding	0.736039	-0.00631557	-0.361836	-0.122119	-0.0494639
Vocalization	-0.0495991	0.475022	0.283033	0.0823785	-0.0268486
Exploration	0.363093	-0.155869	0.136581	0.632752	-0.539148
Unwanted	0.0795214	0.275741	0.537029	0.285702	0.364014
Q A	-0.941328	0.0471515	-0.000730407	-0.0626651	-0.124266
Q B	0.4979	-0.475843	0.534889	0.129843	0.122385
Q C	0.660122	0.14419	-0.419679	0.158186	-0.047077
Q D	0.578233	0.371995	-0.16232	-0.274007	0.192502

## Sheet: Contribution
variables (the 10 first)
Dim.1 ctr cos2 Dim.2 ctr cos2 Dim.3 ctr cos2
Stopped_active | -0.860 20.646 0.739 | 0.221 3.350 0.049 | -0.019 0.026 0.000 |
Stopped_inactive | -0.243 1.644 0.059 | -0.594 24.286 0.353 | -0.233 4.042 0.054 |
Locomotion | 0.435 5.274 0.189 | 0.284 5.554 0.081 | 0.446 14.767 0.199 |
Maintenance | 0.087 0.210 0.008 | -0.507 17.688 0.257 | 0.295 6.439 0.087 |
Feeding | 0.736 15.128 0.542 | -0.006 0.003 0.000 | -0.362 9.719 0.131 |
Vocalization | -0.050 0.069 0.002 | 0.475 15.527 0.226 | 0.283 5.946 0.080 |
Exploration | 0.363 3.681 0.132 | -0.156 1.672 0.024 | 0.137 1.385 0.019 |
Unwanted | 0.080 0.177 0.006 | 0.276 5.232 0.076 | 0.537 21.408 0.288 |
Q A | -0.941 24.744 0.886 | 0.047 0.153 0.002 | -0.001 0.000 0.000 |
Q B | 0.498 6.923 0.248 | -0.476 15.581 0.226 | 0.535 21.238 0.286 |
Q C | 0.660 12.168 0.436 | 0.144 1.430 0.021 | -0.420 13.074 0.176 |
Q D | 0.578 9.337 0.334 | 0.372 9.522 0.138 | -0.162 1.956 0.026 |
